# Supplementary material for: Examining the interplay between mental health indicators and quality of life measures among first-year law students: a cross-sectional study
Source: PeerJ. 2024 Nov 11;12:e18245. doi: 10.7717/peerj.18245 (PMC11562776; doi:10.7717/peerj.18245)
Supplement: Supplemental Information 1 — Data from 75 participants, each of whom is assessed across several psychological and behavioral metrics. Each column in the table: Depression: Scores reflecting the level of depression for each participant, where higher numbers indicate more severe symptoms. Scores range from 0 to 19 across participants. Stress : Scores representing the level of stress experienced by each participant, with higher scores indicating more significant stress levels. Scores range from 0 to 20. Anxiety: Scores showing the level of anxiety, where higher numbers indicate greater anxiety symptoms. Scores range from 0 to 20. Feeling Scale (FS): This scale measures the affective valence or the emotional response to physical activity, where higher scores suggest more positive feelings. Scores range from 1 to 6. Exercise-Induced Feeling Inventory (EIFI): This metric evaluates participants’ emotional responses to exercise, with higher scores indicating more positive emotions related to physical activity. Scores range from 4 to 38. Modified Baecke Physical Activity Questionnaire (MBPAQ total): This total score represents the level of physical activity, with higher scores indicating more physical activity. Scores range from 5.32 to 11.07. Contour Drawing Rating Scale (CDRS Actual): This scale measures body image perception, where higher scores may indicate a greater discrepancy between perceived and desired body image. Scores range from 1 to 9. WHOQOL-Domain 3 (WHOD3): scores related to the quality of social relationships, as assessed by the World Health Organization Quality of Life-BREF (WHOQOL-BREF), specifically focusing on the social relations domain. Scores range from 7 to 15, with higher scores indicating better quality in social relationships. [file peerj-12-18245-s001.txt]

no
Depresion
Stress
Anxiety
FS
EIFI
MBPAQ total
CDRS Actual
WHOD3
1. 
4.00
4.00
5.00
6.00
37.00
8.59
2.00
12.00
2. 
7.00
8.00
6.00
6.00
12.00
10.04
5.00
13.00
3. 
3.00
10.00
3.00
6.00
15.00
9.81
7.00
12.00
4. 
10.00
7.00
5.00
6.00
5.00
8.18
4.00
11.00
5. 
5.00
10.00
9.00
1.00
30.00
8.71
3.00
11.00
6. 
19.00
20.00
20.00
1.00
23.00
5.32
9.00
9.00
7. 
.00
2.00
.00
2.00
10.00
8.25
4.00
15.00
8. 
3.00
8.00
.00
2.00
18.00
6.75
6.00
10.00
9. 
.00
.00
1.00
2.00
9.00
9.84
4.00
15.00
10. 
4.00
4.00
5.00
2.00
10.00
6.29
2.00
15.00
11. 
6.00
.00
3.00
3.00
13.00
6.86
6.00
14.00
12. 
2.00
2.00
1.00
3.00
14.00
9.57
4.00
14.00
13. 
15.00
16.00
12.00
3.00
31.00
9.49
4.00
14.00
14. 
.00
5.00
4.00
3.00
16.00
8.74
3.00
13.00
15. 
.00
8.00
6.00
3.00
21.00
9.96
5.00
15.00
16. 
6.00
8.00
6.00
3.00
31.00
8.52
6.00
14.00
17. 
11.00
19.00
15.00
3.00
33.00
7.59
5.00
7.00
18. 
2.00
10.00
4.00
3.00
17.00
6.56
1.00
14.00
19. 
6.00
9.00
3.00
4.00
31.00
7.82
8.00
14.00
20. 
5.00
9.00
4.00
4.00
23.00
6.70
3.00
12.00
21. 
12.00
11.00
16.00
5.00
35.00
9.14
3.00
7.00
22. 
1.00
4.00
1.00
5.00
12.00
10.13
3.00
11.00
23. 
10.00
9.00
10.00
5.00
36.00
9.81
4.00
13.00
24. 
10.00
13.00
6.00
2.00
12.00
8.27
3.00
12.00
25. 
3.00
4.00
6.00
2.00
32.00
8.45
6.00
14.00
26. 
1.00
3.00
2.00
6.00
14.00
8.93
3.00
9.00
27. 
8.00
11.00
8.00
6.00
32.00
9.27
3.00
10.00
28. 
6.00
8.00
7.00
1.00
31.00
9.13
4.00
10.00
29. 
10.00
9.00
8.00
2.00
5.00
7.54
1.00
11.00
30. 
6.00
1.00
2.00
2.00
8.00
7.31
4.00
15.00
31. 
1.00
9.00
9.00
2.00
30.00
8.92
7.00
12.00
32. 
7.00
3.00
5.00
2.00
14.00
7.95
5.00
15.00
33. 
2.00
3.00
3.00
2.00
16.00
9.71
5.00
12.00
34. 
1.00
3.00
1.00
2.00
12.00
8.43
4.00
12.00
35. 
2.00
4.00
2.00
3.00
15.00
9.18
3.00
13.00
36. 
5.00
9.00
7.00
3.00
28.00
7.17
3.00
15.00
37. 
5.00
8.00
2.00
3.00
15.00
5.71
3.00
11.00
38. 
2.00
7.00
6.00
3.00
29.00
8.13
7.00
12.00
39. 
7.00
7.00
7.00
3.00
25.00
8.88
6.00
15.00
40. 
5.00
9.00
5.00
3.00
25.00
10.42
4.00
13.00
41. 
5.00
8.00
2.00
4.00
15.00
5.71
3.00
11.00
42. 
3.00
2.00
2.00
4.00
6.00
9.46
1.00
15.00
43. 
3.00
8.00
1.00
4.00
6.00
9.56
3.00
15.00
44. 
1.00
4.00
1.00
4.00
8.00
9.36
1.00
15.00
45. 
5.00
2.00
4.00
4.00
4.00
10.25
2.00
15.00
46. 
5.00
10.00
7.00
4.00
28.00
6.02
3.00
9.00
47. 
3.00
3.00
3.00
5.00
9.00
11.07
3.00
15.00
48. 
12.00
19.00
18.00
5.00
36.00
6.59
5.00
7.00
49. 
4.00
5.00
5.00
5.00
27.00
10.02
7.00
12.00
50. 
7.00
5.00
3.00
5.00
38.00
10.00
4.00
15.00
51. 
7.00
8.00
6.00
6.00
12.00
10.04
5.00
13.00
52. 
19.00
20.00
20.00
6.00
23.00
5.32
9.00
9.00
53. 
15.00
16.00
12.00
6.00
31.00
9.49
4.00
14.00
54. 
6.00
8.00
6.00
6.00
31.00
8.52
6.00
14.00
55. 
1.00
4.00
1.00
1.00
8.00
9.36
1.00
15.00
56. 
10.00
7.00
5.00
2.00
5.00
8.18
4.00
11.00
57. 
10.00
9.00
10.00
2.00
36.00
9.81
4.00
13.00
58. 
3.00
4.00
6.00
2.00
32.00
8.45
6.00
14.00
59. 
10.00
9.00
8.00
2.00
5.00
7.54
1.00
11.00
60. 
6.00
8.00
6.00
2.00
31.00
8.52
6.00
14.00
61. 
3.00
10.00
3.00
3.00
15.00
9.81
7.00
12.00
62. 
9.00
9.00
9.00
3.00
36.00
9.81
4.00
13.00
63. 
7.00
3.00
5.00
3.00
14.00
7.95
5.00
15.00
64. 
11.00
19.00
15.00
3.00
33.00
7.59
5.00
7.00
65. 
12.00
19.00
18.00
3.00
36.00
6.59
5.00
7.00
66. 
7.00
7.00
7.00
3.00
25.00
8.88
6.00
15.00
67. 
6.00
8.00
7.00
4.00
31.00
9.13
4.00
10.00
68. 
6.00
1.00
2.00
4.00
8.00
7.31
4.00
15.00
69. 
5.00
9.00
7.00
4.00
28.00
7.17
3.00
15.00
70. 
10.00
13.00
6.00
4.00
12.00
8.27
3.00
12.00
71. 
2.00
7.00
6.00
4.00
29.00
8.13
7.00
12.00
72. 
10.00
9.00
8.00
4.00
5.00
7.54
1.00
11.00
73. 
4.00
4.00
5.00
5.00
10.00
6.29
2.00
15.00
74. 
5.00
10.00
9.00
5.00
30.00
8.71
3.00
11.00
75. 
4.00
5.00
5.00
5.00
27.00
10.02
7.00
12.00
